# Supplementary material for: Computed tomography reveals multiple origins of extreme caudal vertebral pneumaticity in sauropod dinosaurs
Source: J Anat. 2026 May 31:10.1111/joa.70177. Online ahead of print. doi: 10.1111/joa.70177 (PMC13399178; doi:10.1111/joa.70177)
Supplement: Supplementary file 1 — Data S1. [file JOA-9999-0-s001.xlsx]

## Sheet: Sauropod caudal PSP
Clade	Taxon	External evidence for anterior caudal centra PSP	External evidence for anterior caudal neural arch PSP	Internal evidence for anterior caudal centra PSP	Internal evidence for anterior caudal neural arch PSP	Comments	Reference
Sauropodomorpha	Pampadromaeus barberenai	Absent	Absent	Absent	Absent	CT scanned	Aureliano et al., 2022
Sauropodomorpha	Thecodontosaurus antiquus	Absent	Absent	Absent	Absent	CT scanned	Beeston et al., 2026
Sauropodomorpha	Isanosaurus attavipachi	Present	Absent	-	-	Right lateral surface of one anterior caudal centrum possesses a fossa, but no equivalent fossa is present on the left lateral surface or on any of the other anterior caudal centra	Personal observation of surface scans
Gravisauridae	Barapasaurus tagorei	Absent	Absent	-	-		Personal observation
Gravisauridae	Rhoetosaurus brownei	Absent	Absent	-	-		Personal observation
Gravisauridae	Spinophorosaurus nigerensis	Absent	Absent	-	-		Vidal et al., 2020: figure S4
Vulcanodontidae	Tazoudasaurus naimi	Absent	Absent	-	-		Allain and Aquesbi, 2008
Vulcanodontidae	Vulcanodon karibaensis	Absent	Absent	-	-	Ventral surfaces of the anterior caudal centra each possess an anteroposteriorly elongate fossa	Raath, 1972
Non-neosauropod eusauropod	Bagualia alba	Absent	Absent	-	-		Gomez et al., 2021
Non-neosauropod eusauropod	‘Bothriospondulus madagascariensis’	Present	Absent	Absent	-	One anterior caudal centrum is characterised by a lateral fossa (NHMUK R2599). However, other anterior and middle caudal centra of this taxon lack a lateral fossa (e.g. NHMUK R2600), and a broken cross-section reveals apneumatic, spongious internal bone texture	Mannion, 2010: figure 8; Personal observation
Non-neosauropod eusauropod	Cetiosauriscus stewarti	Absent	Absent	-	-		Personal observation
Non-neosauropod eusauropod	Cetiosaurus glymptonensis'	Absent	Absent	Absent	-	CT scanned middle caudal centrum with neural arch bases (OUMNH PAL-J.13751)	Personal observation
Non-neosauropod eusauropod	Cetiosaurus oxoniensis	Absent	Absent	-	-	OUMNH material	Personal observation
Non-neosauropod eusauropod	Cetiosaurus sp.	Absent	Absent	Absent	-	CT scanned (OUMNH PAL-J.50308) and broken cross-sections of centra and neural arch bases; OUMNH material	Personal observation
Non-neosauropod eusauropod	Patagosaurus fariasi	Absent	Absent	-	-		Holwerda et al., 2021: figures 19–30
Mamenchisauridae	Analong chuanjieensis	Absent	Absent	-	-		Sekiya, 2011: figures 27–35; Ren et al., 2020
Mamenchisauridae	Bellusaurus sui	Present	Absent	-	-	Lateral fossa in a single anterior caudal centrum (Ca1)	Mo, 2013: fig. 33
Mamenchisauridae	Chuanjiesaurus anaensis	Absent	Absent	-	-		Sekiya, 2011: figures 21, 23–26
Mamenchisauridae	Mamenchisaurus hochuanensis	Absent	Absent	-	-		Young and Zhao, 1972
Mamenchisauridae	Mamenchisaurus sanjiangensis	Absent	Present	-	-	Neural arches of Ca1–Ca4 potentially possess pneumatic structures (i.e. subfossae within fossae, accessory fossae, heavily excavated by fossae)	Dai et al., 2025
Mamenchisauridae	Mamenchisaurus youngi	Absent	Absent	-	-		Pi et al., 1996; Ouyan and Ye, 2002: figures 30–32, plates XIV–XV
Mamenchisauridae	Omeisaurus jiaoi	Absent	Absent	-	-		Jiang et al., 2011: figures 3–4
Mamenchisauridae	Omeisaurus puxiani	Absent	Absent	-	-		Tan et al., 2020: figure 5
Mamenchisauridae	Omeisaurus tianfuensis	Present	Absent	-	-	Lateral fossa in a single anterior caudal centrum (Ca3)	He et al., 1988: fig. 34
Mamenchisauridae	Wamweracaudia keranjei	Absent	Absent	Absent	Absent	CT scanned	Mannion et al., 2019; Personal observation
Turiasauria	Losillasaurus giganteus	Absent	Absent	-	-		Royo-Torres et al. 2021
Turiasauria	Mierasaurus bobyoungi	Absent	Absent	-	-		Royo-Torres et al., 2017a
Turiasauria	Moabosaurus utahensis	Absent	Absent	-	-		Britt et al., 2017: figs. 24–26
Turiasauria	Narindasaurus thevenini	Present	Absent	-	-	Lateral fossa in a single anterior caudal centrum (MNHN MAJ 424)	Personal observation
Diplodocoidea	Haplocanthosaurus delfsi	Absent	Absent	-	-	CMNH 10380	Personal observation
Diplodocoidea	Haplocanthosaurus priscus	Absent	Absent	-	-	CM 572, adult specimen	Hatcher, 1903: plate III
Diplodocoidea	Haplocanthosaurus priscus	Present	Absent	-	-	CM 879, Ca1, immature specimen; presence of a true LPF on one anterior caudal centrum	Wedel, 2009
Diplodocoidea	Haplocanthosaurus sp.	Present	Absent	-	-	FHPR 1106	Personal observation
Diplodocoidea	Haplocanthosaurus sp.	Absent	Absent	Absent	Absent	Ca3, MWC 8028; CT scanned	Foster and Wedel, 2014; Wedel et al., 2021: fig. 1
Rebbachisauridae	Astigmasaura genuflexa	Present	Absent	-	-	Presence of a true LPF	Bellardini et al., 2025
Rebbachisauridae	Cathartesaura anaerobica	Absent	Absent	-	-		Gallina and Apesteguía, 2005
Rebbachisauridae	Comahuesaurus windhauseni	Present	Present	-	-	Presence of a true LPF on anterior centra and Ca1 neural arches potentially possess pneumatic structures (i.e. subfossae within fossae, accessory fossae, heavily excavated by fossae)	Carballido et al., 2012
Rebbachisauridae	Demandasaurus darwini	Absent	Present	-	-	Anterior neural arches potentially possess pneumatic structures (i.e. subfossae within fossae, accessory fossae, heavily excavated by fossae)	Torcida Fernández−Baldor et al., 2011
Rebbachisauridae	Limaysaurus tessonei	Present	Absent	-	-	Presence of a true LPF	Calvo and Salgado, 1995: fig. 10
Rebbachisauridae	Nigersaurus taqueti	Present	Present	-	-	Presence of a true LPF and anterior neural arches potentially possess pneumatic structures (i.e. subfossae within fossae, accessory fossae, heavily excavated by fossae); broken cross-section of a middle caudal centrum of MNHN referred material reveals apneumatic, spongious internal texture	Personal observation of MNHN referred material
Rebbachisauridae	Rebbachisauridae indet.	Present	Absent	-	-	Presence of a true LPF (UNPSJB-PV 580, UNPSJB-PV 1004–1005)	Ibiricu et al., 2012
Rebbachisauridae	Rebbachisauridae indet.	Present	Present	Present	Present	MDPA-Pv 007 (Ca1 or Ca2); presence of a true LPF and anterior neural arches potentially possess pneumatic structures (i.e. subfossae within fossae, accessory fossae, heavily excavated by fossae); CT scanned	Windholz et al., 2024
Rebbachisauridae	Sidersaura marae	Present	Absent	-	-	Presence of a true LPF	Lerzo et al., 2025
Rebbachisauridae	Rebbachisaurinae indet.	Present	Present	-	-	"Rebbachisaurus tamesnensis", MNHN unnumbered; presence of a true LPF and anterior neural arches potentially possess pneumatic structures (i.e. subfossae within fossae, accessory fossae, heavily excavated by fossae)	Mannion and Moore, 2025; Personal observation
Rebbachisauridae	Tataouinea hannibalis	Absent	Absent	-	-	Compare Fanti et al., 2015 supplementary file S2 with fig. 8 wherein the ’pleurocoel’ is actually collapsed and deformed bone	contra Fanti et al., 2015
Dicraeosauridae	Amargasaurus cazaui	Absent	Absent	-	-		Salgado and Bonaparte, 1991
Dicraeosauridae	Dicraeosaurus hansemanni	Absent	Absent	-	-		Personal observation
Dicraeosauridae	Dicraeosaurus sattleri	Absent	Absent	Absent	Absent	Ca3 CT scanned	Personal observation
Dicraeosauridae	Suuwassea emilieae	Absent	Absent	-	-		Harris, 2006
Diplodocidae	Apatosaurinae indet.	Absent	Absent	-	-	NSMT-PV 20375, formerly Apatosaurus ajax referred specimen	Upchurch et al., 2004
Diplodocidae	Apatosaurus louisae	Present	Absent	-	-	CM 3018; presence of a true LPF	Wedel and Taylor, 2013
Diplodocidae	Brontosaurus excelsus	Present	Absent	-	-	YPM 1980; complex pneumaticity pattern occurs wherein the anterior 12 caudal centra possess several nutrient foramina, and only the left side of Ca9 possess a LPF	Wedel and Taylor, 2013
Diplodocidae	Diplodocidae indet.	Present	Absent	-	-	FMNH P25112, formerly FMNH 7163 Apatosaurus excelsus referred specimen; presence of a true LPF	Riggs, 1903; Wedel and Taylor, 2013
Diplodocidae	Pilmatueia faundezi	Absent	Absent	Absent	Absent	Middle caudal vertebra CT scanned	Windholz et al., 2020
Diplodocinae	Ardetosaurus viator	Present	Absent	-	-	Presence of a true LPF; anteriormost caudal neural arches are not preserved	van der Linden et al., 2024
Diplodocinae	Barosaurus lentus	Present	Present			YPM 429; Ca1–Ca19 with a LPF and anterior caudal neural arches potentially possess pneumatic structures (i.e. subfossae within fossae, accessory fossae, heavily excavated by fossae)	Lull, 1919
Diplodocinae	Barosaurus sp.	Present	Absent	Present	Present	DINO 2921, immature individual; Ca1 lacks a LPF but Ca2–Ca6 possess a LPF; CT scanned	Melstrom et al., 2016
Diplodocinae	Barosaurus sp.	Absent	-	Absent	-	NAMAL-106; terminal two caudal centra CT scanned	van der Linden et al., 2026
Diplodocinae	Diplodocus carnegii	Present	Present	-	-	CM 84; Ca1–Ca18 with a LPF and anterior caudal neural arches potentially possess pneumatic structures (i.e. subfossae within fossae, accessory fossae, heavily excavated by fossae)	Britt, 1993
Diplodocinae	Leinkupal laticauda	Present	Present	-	-	Anterior–middle caudal centra with a LPF and anterior caudal neural arches potentially possess pneumatic structures (i.e. subfossae within fossae, accessory fossae, heavily excavated by fossae)	Gallina et al., 2014
Diplodocinae	Supersaurus vivianae	Present	Present	-	-	Presence of a true LPF and anterior neural arches potentially possess pneumatic structures (i.e. subfossae within fossae, accessory fossae, heavily excavated by fossae)	Lovelace et al., 2007; Personal observation of photographs
Diplodocinae	Tornieria africana	Present	Present	Present	Present	~Anterior 15–20 caudal centra with a LPF and anterior caudal neural arches potentially possess pneumatic structures (i.e. subfossae within fossae, accessory fossae, heavily excavated by fossae); CT scanned	Wedel and Taylor, 2013; Personal observation
Non-titanosauriform macronarians	Aragosaurus ischiaticus	Absent	Absent	-	-		Royo-Torres et al., 2014
Non-titanosauriform macronarians	Dashanpusaurus dongi	Absent	Absent	-	-		Ren et al., 2022
Non-titanosauriform macronarians	Galveosaurus herreroi	Absent	Absent	-	-		Pérez-Pueyo et al., 2019
Camarasauromorpha	Europasaurus holgeri	Absent	Absent	-	-	immature and adult individuals	Carballido and Sander, 2014
Camarasauromorpha	Oceanotitan dantasi	Absent	Absent	-	-		Mocho et al., 2019b: figs. 2–3
Camarasauridae	Camarasaurus grandis	Absent	Absent	-	-	GMNH 101	McIntosh et al., 1996
Camarasauridae	Camarasaurus lentus	Absent	Absent	-	-	CM 11338, immature individual	Gilmore, 1925: Plate XIV
Camarasauridae	Camarasaurus lewisi	Absent	Absent	-	-	BYU 9047	Britt, 1993
Camarasauridae	Camarasaurus supremus	Absent	Absent	-	-	AMNH 5760–5761	Osborn and Mook, 1921
Camarasauridae	Lourinhasaurus alenquerensis	Absent	Absent	-	-		Mocho et al., 2014
Brachiosauridae	Brachiosaurus altithorax	Absent	Absent				Riggs, 1904
Brachiosauridae	Brachiosaurus sp.	Absent	Absent	-	-	SMA 0009, immature individual	Schwarz et al., 2007
Brachiosauridae	Cedarosaurus weiskopfae	Absent	Absent	-	-	We follow Tidwell et al. [1999] in regarding the lateral depression to not be a true LPF because it lacks defined rims	Tidwell et al., 1999
Brachiosauridae	Giraffatitan brancai	Present	Absent	Present	Present	Complex PSP in Ca2–Ca24 of one specimen (MB.R.5000), with several pneumatic hiatuses in this series, whereas another two individuals (MB.R.2921, Ca1–Ca18; and MB.R.3736, Ca1–Ca31) lack a LPF in all elements except for Ca2, which does possesses a LPF; CT scanned	Wedel and Taylor, 2013; Personal observation
Brachiosauridae	Lusotitan atalaiensis	Absent	Absent	-	-		Mannion et al., 2013
Brachiosauridae	Soriatitan golmayensis	Absent	Absent	-	-	We regard the lateral depression described by Royo-Torres et al. (2017b) to not be a true LPF because it lacks defined rims	Royo-Torres et al., 2017b
Brachiosauridae	Venenosaurus dicrocei	Present	Absent	-	-	Presence of a true LPF in anterior–middle caudal centra	Tidwell et al., 2001
Brachiosauridae	Vouivria damparisensis	Absent	Absent	-	-		Mannion et al., 2017
Non-titanosaurian somphospondylan	Astrophocaudia slaughteri	Absent	Absent	-	-		D’Emic, 2013
Non-titanosaurian somphospondylan	Chubutisaurus insignis	Absent	Absent	-	-	Although Poropat et al. (2020) noted the presence of a LPF in Chubutisaurus, we consider the lateral surfaces of the anterior caudal centra to possess small nutrient foramina, not ‘true’ LPF	Carballido et al., 2011
Non-titanosaurian somphospondylan	Dongbeititan dongi	Absent	Absent	-	-		Personal observation of photographs
Non-titanosaurian somphospondylan	Europatitan eastwoodi	Absent	Absent	-	-		Torcida Fernández-Baldor et al., 2017: figs. 10–11
Non-titanosaurian somphospondylan	Garumbatitan morellensis	Absent	Absent	-	-	contra Mocho et al., 2024a: see figs. 5–6, wherein the fossa’ is a shallow lateral concavity and not a true LPF	Mocho et al., 2024a
Non-titanosaurian somphospondylan	Huabeisaurus allocotus	Absent	Absent	-	-		D’Emic et al., 2013
Non-titanosaurian somphospondylan	Ligabuesaurus leanzai	Absent	Absent	-	-		Bellardini et al., 2022
Non-titanosaurian somphospondylan	Padillasaurus leivaensis	Present	Absent	-	-	Ca2 and Ca4 possesses a LPF (note a LPF is absent in Ca1, Ca3, Ca5–Ca8)	Carballido et al., 2015
Non-titanosaurian somphospondylan	Ruixinia zhangi	Absent	Absent	-	-		Mo et al., 2023
Non-titanosaurian somphospondylan	Sonidosaurus saihangaobiensis	Absent	Absent	-	-		Xu et al., 2006: fig. 1
Non-titanosaurian somphospondylan	Tastavinsaurus sanzi	Absent	Absent	-	-		Canudo et al., 2008: figs. 7–8
Non-titanosaurian somphospondylan	Yunmenglong ruyangensis	Absent	Absent	-	-		Lü et al., 2013
Euhelopodidae	Phuwiangosaurus sirindhornae	Absent	Absent	-	-	Subadult and adult specimens	Suteethorn et al., 2009, 2010
Euhelopodidae	Tambatitanis amicitiae	Absent	Present	Absent	Present	The small oval depression on the right side of the centrum of Ca2 does not appear to be pneumatic, contra Saegusa and Ikeda, 2014; anterior neural arches potentially possess pneumatic structures (i.e. subfossae within fossae, accessory fossae, heavily excavated by fossae); Ca1–Ca6 CT scanned	Saegusa and Ikeda, 2014: figs. 8–14
Diamantinasauria	Diamantinasauria indet.	Absent	Absent	-	-	AODF 0032, AODF 0590, AODF 2296	Beeston et al., 2024
Diamantinasauria	Diamantinasaurus matildae	Absent	Absent	-	-		Poropat et al., 2023; Personal observation
Diamantinasauria	Savannasaurus elliottorum	Absent	Absent	-	Present	Anterior caudal centra possess small nutrient foramina that are unlikely to be pneumatic in origin because broken surfaces of the centra reveal densely packed trabecular bone; broken surfaces of one anterior caudal neural arch possesses internal pneumatic chambers	Poropat et al., 2016; Personal observation
Diamantinasauria	Wintonotitan wattsi	Absent	Absent	Absent	Present	Nutrient foramina on centra apneumatic; CT scanned	Hocknull et al., 2021; Personal observation
Titanosauria	Abdarainurus barsboldi	Absent	Present	-	-	Anterior neural arches potentially possess pneumatic structures (i.e. subfossae within fossae, accessory fossae, heavily excavated by fossae)	Averianov and Lopatin, 2020: fig. 11
Titanosauria	Adamantisaurus mezzalirai	Absent	Present	-	-	Some anterior caudal centra possess prominent nutrient foramina and anterior neural arches potentially possess pneumatic structures (i.e. subfossae within fossae, accessory fossae, heavily excavated by fossae)	Santucci and Bertini, 2006: plate I
Titanosauria	Alamosaurus sanjuanensis	Absent	Absent	-	-	We regard the autapomorphic (sensu Tyoski and Fiorillo, 2017: see fig. 10) foramina that pierce the lateral surface of the centrum of Ca1 to be nutrient foramina	Gilmore, 1946
Titanosauria	Ampelosaurus atacis	Absent	Absent	-	-		Le Loeuff, 2005: fig. 4.8
Titanosauria	Andesaurus delgadoi	Present	Absent	Absent	-	Three posterior caudal centra (Ca23–Ca25) possess lateral fossae that are absent in all anterior–middle caudal centra, although the lateral surfaces of the centra of Ca2–Ca7 possess small nutrient foramina. Given the posterior position of Ca23–Ca25, and the absence of such fossae in more anterior elements, it is unlikely that these lateral fossae were pneumatic in origin, and broken surfaces of m…	Mannion and Calvo, 2011; Personal observation of photographs
Titanosauria	Arrudatitan maximus	Absent	Absent	-	-		Personal observation of photographs
Titanosauria	Atsinganosaurus velauciensis	Absent	Absent	-	-	Note though that Díez Díaz et al. (2018) described an anterior centrum as possessing camellate internal texture	Díez Díaz et al., 2018: figs. 7–8
Titanosauria	Baotianmansaurus henanensis	Absent	Absent	-	-		Zhang et al., 2009
Titanosauria	Baurutitan britoi	Absent	Present	-	-	Ca1 neural arches potentially possess pneumatic structures (i.e. subfossae within fossae, accessory fossae, heavily excavated by fossae)	Kellner et al., 2005: fig. 11
Titanosauria	Bonatitan reigi	Absent	Present	-	-	Anterior neural arches potentially possess pneumatic structures (i.e. subfossae within fossae, accessory fossae, heavily excavated by fossae)	Zurriaguz, 2025
Titanosauria	Bonitasaura salgadoi	Absent	Absent	-	-		Gallina and Apesteguía, 2015
Titanosauria	Dongyangosaurus sinensis	Absent	Present	-	-	Anterior neural arches potentially possess pneumatic structures (i.e. subfossae within fossae, accessory fossae, heavily excavated by fossae)	Lü et al., 2008
Titanosauria	Dreadnoughtus schrani	Absent	Present	-	-	Some anterior caudal centra possess prominent nutrient foramina and anterior neural arches potentially possess pneumatic structures (i.e. subfossae within fossae, accessory fossae, heavily excavated by fossae)	Lacovara et al., 2014
Titanosauria	Dzharatitanis kingi	Absent	Present	-	-	Ca1 neural arches potentially possess pneumatic structures (i.e. subfossae within fossae, accessory fossae, heavily excavated by fossae)	Averianov and Sues, 2021
Titanosauria	Epachthosaurus sciuttoi	Absent	Absent	-	-		Personal observation of photographs
Titanosauria	Eutitanosauria indet.	Absent	Absent	Absent	Absent	BAS D.8621.25; CT scanned	Barrett et al., 2026; Personal observation
Titanosauria	Futalognkosaurus dukei	Absent	Absent	-	-		Personal observation of photographs
Titanosauria	Gandititan cavocaudatus	Absent	Present	-	-	Some anterior caudal centra possess prominent nutrient foramina and Ca1–Ca11 neural arches potentially possess pneumatic structures (i.e. subfossae within fossae, accessory fossae, heavily excavated by fossae)	Han et al., 2024: fig. 5
Titanosauria	Gondwanatitan faustoi	Absent	Absent	-	-		Kellner and Azevedo, 1999
Titanosauria	Hamititan xinjiangensis	Absent	Present	-	-	Ca5 only accessible: neural arches potentially possess pneumatic structures (i.e. subfossae within fossae, accessory fossae, heavily excavated by fossae)	Wang et al., 2021: fig. 4
Titanosauria	Ibirania parva	Present	Absent	Absent	Present	Ca1 centrum with a true LPF and broken cross-section reveals apneumatic spongious internal texture; middle caudal vertebra CT scanned	Navarro et al., 2022
Titanosauria	Isisaurus colberti	Absent	Absent	-	-		Personal observation
Titanosauria	Lirainosaurus astibiae	Absent	Absent	-	-		Díez Díaz et al., 2013: figs. 5–6
Titanosauria	Lithostrotia indet.	Absent	Absent	Absent	Absent	MAU-Pv-LI-601, anterior; CT scanned	Cruzado-Caballero et al., 2023
Titanosauria	Lithostrotia indet.	Absent	Absent	Absent	Absent	MAU-Pv-LJ-472/1, middle; CT scanned	Cruzado-Caballero et al., 2023
Titanosauria	Lithostrotia indet.	Absent	Absent	Absent	Absent	MSNM V7157, anterior; CT scanned	Dal Sasso et al., 2016
Titanosauria	Lithostrotia indet.	Absent	Absent	Absent	Absent	MUPA ALG 143, 144, 146, anterior–middle; contra Mocho et al., 2019a: fig. 11, wherein the “camella” labelled on the neural arch bases are actually shallow external fossae or eroded surfaces; CT scanned	Mocho et al., 2019a
Titanosauria	Lohuecotitan pandafilandi	Absent	Absent	-	-		Díez Díaz et al. 2016: figs. 3 and 5
Titanosauria	Magyarosaurus dacus	Absent	Absent	-	-		Díez Díaz et al., 2025: fig. 24
Titanosauria	Malawisaurus dixeyi	Absent	Present	Absent	Present	Anteriormost preserved neural arches potentially possess pneumatic structures (i.e. subfossae within fossae, accessory fossae, heavily excavated by fossae); CT scanned	Gomani, 2005: fig. 14; Wedel, 2009: fig. 2
Titanosauria	Maxakalisaurus topai	Present	Absent	-	-	Anterior caudal centrum with a true LPF	Personal observation of photographs
Titanosauria	Mendozasaurus neguyelap	Absent	Present	-	-	Ca1 neural arches potentially possess pneumatic structures (i.e. subfossae within fossae, accessory fossae, heavily excavated by fossae)	Gonzáles Riga et al., 2018: fig. 9
Titanosauria	Menucocelsior arriagadai	Absent	Absent	-	-	Ca1 centrum lateral surfaces possess large nutrient foramina	Aranciaga Rolando et al., 2022: fig. 2
Titanosauria	Mnyamawamtuka moyowamkia	Absent	Absent	-	-		Gorscak and O’Connor, 2019
Titanosauria	Muyelensaurus pecheni	Absent	Absent	-	-		Pérez Moreno et al., 2026: fig. 10; Personal observation of photographs
Titanosauria	Neuquensaurus australis	Absent	Present	Present	Present	Pneumatic fossae in anterior–posterior caudal neural arches only; CT scanned	Cerda et al., 2012; Zurriaguz and Cerda, 2017
Titanosauria	Ninjatitan zapatai	Present	Present	-	-	One anterior caudal centrum possesses deep LPF and the anterior neural arches potentially possess pneumatic structures (i.e. subfossae within fossae, accessory fossae, heavily excavated by fossae)	Gallina et al., 2021
Titanosauria	Normanniasaurus genceyi	Absent	Absent	-	-		Le Loeuff et al., 2013: fig. 3
Titanosauria	Notocolossus gonzalezparejasi	Absent	Absent	-	-		González Riga et al., 2016
Titanosauria	Nullotitan glaciaris	Absent	Absent	-	-	Lateral surfaces of anterior caudal centra possess small nutrient foramina	Novas et al., 2019: figs. 16–17
Titanosauria	Opisthocoelicaudia skarzynskii	Absent	Absent	-	-		Borsuk-Białynicka, 1977
Titanosauria	Overosaurus paradasorum	Absent	Absent	-	-		Coria et al., 2013: fig. 6
Titanosauria	Paludititan nalatzensis	Absent	Absent	-	-		Csiki et al., 2010: fig. 3
Titanosauria	Patagotitan mayorum	Present	Absent	-	-	Presence of a true LPF	Carballido et al., 2017: fig. 2; Personal observation of photographs
Titanosauria	Pellegrinisaurus powelli	Present	Absent	-	-	Presence of a true LPF	Cerda et al., 2021
Titanosauria	Punatitan coughlini	Absent	Absent	-	-		Hechenleitner et al., 2020: fig. 2
Titanosauria	Quetecsaurus rusconii	Absent	Absent	-	-		González Riga and Ortiz David, 2014: fig. 8
Titanosauria	Qunkasaura pintiquiniestra	Absent	Absent	-	-		Personal observation of 3D models from Mocho et al., 2024b: supplementary note 5
Titanosauria	Rapetosaurus krausei	Absent	Absent	-	-	Immature individual	Curry Rogers, 2009
Titanosauria	Rinconsaurus caudamirus	Present	Absent	Absent	-	Ca3 only; presence of a true LPF; broken cross-section of Ca3 centrum reveals apenumatic, spongious internal texture	Pérez Moreno et al., 2022
Titanosauria	Rocasaurus muniozi	Present	Present	Present	Present	Pneumatic fossae in anterior–posterior caudal centra and neural arches (note that the immature individual represented by the holotype does not preserve anterior caudal vertebrae)	Cerda et al., 2012; Garcia and Salgado, 2013; Zurriaguz and Cerda, 2017; Personal observation of photographs
Titanosauria	Rukwatitan bisepultus	Absent	Absent	-	-		Gorscak et al., 2014
Titanosauria	Saltasaurinae indet.	Present	Present	Present	Present	MACN-Pv 233, pneumatic fossae in anterior–posterior caudal centra and neural arches; one posterior element (MACN-Pv 233-5) CT scanned	Zurriaguz et al., 2017
Titanosauria	Saltasaurus loricatus	Present	Present	Present	Present	~anterior 25 caudal centra and neural arches with pneumatic fossae	Cerda et al., 2012; Wedel and Taylor, 2013; Zurriaguz and Cerda, 2017
Titanosauria	Tengrisaurus starkovi	Absent	Present	-	-	Anterior neural arches potentially possess pneumatic structures (i.e. subfossae within fossae, accessory fossae, heavily excavated by fossae)	Averianov and Skutschas, 2017: figs. 4–5
Titanosauria	Titanosauria. indet.	Absent	Absent	-	-	CPPLIP 0031, immature individual	Silva Junior et al., 2017
Titanosauria	Volgatitan simbirskiensis	Absent	Absent	Present	Present	Broken cross-section of the anterior–middle caudal centra and anterior caudal neural arches reveal a camellate internal texture	Averianov and Efimov, 2018: figs. 2–4
Titanosauria	Uberabatitan ribeiroi	Absent	Absent	-	-		Silva Junior et al. 2019
Titanosauria	Xianshanosaurus shijiagouensis	Present	Absent	-	-	Some anterior caudal centra possess nutrient foramina and a small, slit-like foramen positioned just ventral to the transverse processes, but the true pneumaticity of these features is currently unknown	Lü et al., 2009; Personal observation of photographs
Titanosauria	Yeneen houssayi	Absent	Present	-	-	Anterior neural arches potentially possess pneumatic structures (i.e. subfossae within fossae, accessory fossae, heavily excavated by fossae)	Filippi et al., 2026: fig. 20

## Sheet: Institutional abbreviations
AMNH, American Museum of Natural History, New York City, New York, USA
AODF, Australian Age of Dinosaurs Fossil, Winton, Queensland, Australia
BAS, British Antarctic Survey, Cambridge, United Kingdom
BYU, Brigham Young University, Museum of Paleontology, Provo, Utah, USA
CM, Carnegie Museum of Natural History, Pittsburgh, Pennsylvania, USA
CMNH, Cleveland Museum of Natural History, Ohio, USA;
CPPLIP, Centro de Pesquisas Paleontologicas “Llewelyn Ivor Price”, Universidade Federal do Triângulo Mineiro, Uberaba, Minas Gerais, Brazil
DINO, Dinosaur National Monument, Utah, USA
FHPR, Utah Field House of Natural History State Park Museum, Vernal, Utah
FMNH, Field Museum of Natural History, Chicago, Illinois, USA
GMNH, Gunma Museum of Natural History, Gunma, Japan
MACN, Museo Argentino de Ciencias Naturales ‘Bernardino Rivadavia’, Buenos Aires, Argentina
MAU, Museo Municipal Argentino Urquiza, Rincón de los Sauces, Neuquén, Argentina
MB.R., Museum für Naturkunde, collection of fossil Reptilia, Berlin, Germany
MDPA, Museo del Desierto Patagónico de Añelo, Neuquén, Argentina
MNHN, Museum National d’Histoire Naturelle, Paris, France
MSNM, Museo di Storia Naturale di Milano, Milan, Italy
MUPA, Museo de Paleontología de Castilla-La Mancha, Cuenca, Spain
MWC, Museum of Western Colorado, Colorado, USA
NAMAL, Mountain America Museum of Ancient Life, Lehi, Utah, USA
NHMUK, Natural History Museum, London, United Kingdom
NSMT, National Museum of Nature and Science, Tokyo, Japan
OUMNH, Oxford University Museum of Natural History, Oxford, United Kingdom
SMA, Sauriermuseum Aathal, Aathal, Switzerland
UNPSJB, Universidad Nacional de la Patagonia San Juan Bosco, Comodoro Rivadavia, Argentina
YPM, Yale Peabody Museum, New Haven, Connecticut, USA

## Sheet: Anatomical abbreviations
																		Ca, caudal vertebra
																		LPF, latera pneumatic foramen/ fossa

## Sheet: References
Allain, R., and N. Aquesbi. 2008. Anatomy and phylogenetic relationships of Tazoudasaurus naimi (Dinosauria, Sauropoda) from the late Early Jurassic of Morocco. Geodiversitas 30:345–424.
Aranciaga Rolando, M., J. A. Garcia Marsa, F. L. Agnolin, M. J. Motta, S. Rozadilla, and F. E. Novas. 2022. The sauropod record of Salitral Ojo del Agua: an Upper Cretaceous (Allen Formation) fossiliferous locality from northern Patagonia, Argentina. Cretaceous Research 129:105029.
Aureliano, T., A. M. Ghilardi, R. T. Müller, L. Kerber, M. A. Fernandes, F. Ricardi-Branco, and M. J. Wedel. 2022. The origin of an invasive air sac system in sauropodomorph dinosaurs. The Anatomical Record 307:1084–1092.
Averianov, A., and V. Efimov. 2018. The oldest titanosaurian sauropod of the northern hemisphere. Biological Communications 63:145–162.
Averianov, A. O., and A. V. Lopatin. 2020. An unusual new sauropod dinosaur from the Late Cretaceous of Mongolia. Journal of Systematic Palaeontology 18:1009–1032.
Averianov, A., and P. Skutschas. 2017. A new lithostrotian titanosaur (Dinosauria, Sauropoda) from the Early Cretaceous of Transbaikalia, Russia. Biological Communications 62:6–18.
Averianov, A., and H.-D. Sues. 2021. First rebbachisaurid sauropod dinosaur from Asia. PLoS ONE 16:e0246620.
Barrett, P. M., P. D. Mannion, S. L. Beeston, M. C. Lamanna, B. Clark, A. Otero, J. P. O’Gorman, and M. Evans. 2026. A titanosaurian sauropod dinosaur from the Late Cretaceous of Antarctica. Acta Palaeontologica Polonica. In press.
Beeston, S. L., D. Schwarz, P. Upchurch, P. M. Barrett, P. Asbach, and P. D. Mannion. 2026. New information on Late Triassic sauropodomorph dinosaurs provides support for the independent acquisition of postcranial skeletal pneumaticity in avemetatarsalian lineages. Journal of Anatomy 248:541–578.
Beeston S. L., S. F. Poropat, P. D. Mannion, A. H. Pentland, M. J. Enchelmaier, T. Sloan, and D. A. Elliott. 2024. Reappraisal of sauropod dinosaur diversity in the Upper Cretaceous Winton Formation of Queensland, Australia, through 3D digitisation and description of new specimens. PeerJ 12:e17180.
Bellardini, F., L. S. Filippi, J. L. Carballido, A. C. Garrido, and M. A. Baiano. 2025. Side by side with titans: a new rebbachisaurid dinosaur from the Huincul Formation (upper Cenomanian) of Patagonia, Argentina. Cretaceous Research 176:106188.
Bellardini, F., R. A. Coria, D. A. Pino, G. J. Windholz, M. A. Baiano, and A. G. Martinelli. 2022. Osteology and phylogenetic relationships of Ligabuesaurus leanzai (Dinosauria: Sauropoda) from the Early Cretaceous of the Neuquén Basin, Patagonia, Argentina. Zoological Journal of the Linnean Society 196:1333–1393.
Borsuk-Białynicka, M. 1977. A new camarasaurid sauropod Opisthocoelicaudia skarzynskii, gen. n., sp. n. from the Upper Cretaceous of Mongolia. Palaeontologia Polonica 37:1–64.
Britt, B. B. 1993. Pneumatic postcranial bones in dinosaurs and other archosaurs. Unpublished PhD thesis, University of Calgary.
Britt, B. B., R. D. Scheetz, M. F. Whiting, and D. R. Wilhite. 2017. Moabosaurus utahensis, n. gen., n. sp., a new sauropod from the Early Cretaceous (Aptian) of North America. Contributions from the Museum of Paleontology, University of Michigan 32:189–243.
Calvo, J. O., and L. Salgado. 1995. Rebbachisaurus tessonei sp. nov. A new Sauropoda from the Albian-Cenomanian of Argentina; new evidence on the origin of the Diplodocidae. Gaia 11:13–33.
Canudo, J. I., R. Royo-Torres, and G. Cuenca-Bescos. 2008. A new sauropod: Tastavinsaurus sanzi gen. et sp. nov. from the Early Cretaceous (Aptian) of Spain. Journal of Vertebrate Paleontology 28:712–731.
Carballido, J. L., and P. M. Sander. 2014. Postcranial axial skeleton of Europasaurus holgeri (Dinosauria, Sauropoda) from the Upper Jurassic of Germany: implications for sauropod ontogeny and phylogenetic relationships of basal Macronaria. Journal of Systematic Palaeontology 12:335–387.
Carballido, J. L., D. Pol, I. Cerda, L. Salgado. 2011. The osteology of Chubutisaurus insignis Del Corro, 1975 (Dinosauria: Neosauropoda) from the ‘Middle’ Cretaceous of Central Patagonia, Argentina. Journal of Vertebrate Paleontology 31: 93–110.
Carballido, J. L., L. Salgado, D. Pol, J. I. Canudo, and A. Garrido. 2012. A new basal rebbachisaurid (Sauropoda, Diplodocoidea) from the Early Cretaceous of the Neuquén Basin; evolution and biogeography of the group. Historical Biology 24:631–654.
Carballido, J. L., D. Pol, M. L. Parra Ruge, S. Padilla Bernal, M. E. Paramo-Fonseca, and F. Etayo-Serna. 2015. A new Early Cretaceous brachiosaurid (Dinosauria, Neosauropoda) from Northwestern Gondwana (Villa de Leiva, Colombia). Journal of Vertebrate Paleontology e980505.
Carballido J. L., D. Pol, A. Otero, I. A. Cerda, L. Salgado, A. C. Garrido, J. Ramezani, N. R. Cuneo, and J. M. Krause. 2017. A new giant titanosaur sheds light on body mass evolution among sauropod dinosaurs. Proceedings of the Royal Society B 284:20171219.
Cerda, I., L. Salgado, and J. Powell. 2012. Extreme postcranial pneumaticity in sauropod dinosaurs from South America. Paläontologische Zeitschrift 86:441–449.
Cerda, I., V. L. Zurriaguz, J. L. Carballido, R. Gonzalez, and L. Salgado. 2021. Osteology, paleohistology and phylogenetic relationships of Pellegrinisaurus powelli (Dinosauria: Sauropoda) from the Upper Cretaceous of Argentinean Patagonia. Cretaceous Research 128:104957.
Coria, R. A., L. S. Filippi, L. M. Chiappe, R. Garcia, and A. B. Arcucci. 2013. Overosaurus paradasorum gen. et sp. nov., a new sauropod dinosaur (Titanosauria: Lithostrotia) from the Late Cretaceous of Neuquén, Patagonia, Argentina. Zootaxa 3683:357–376.
Cruzado-Caballero, P., L. S. Filippi, J. González-Dionis, and J. I. Canudo. 2023. How common are lesions on the tails of sauropods? Two new pathologies in titanosaurs from the Late Cretaceous of Argentine Patagonia. Diversity 15:464.
Csiki, Z., V. Codrea, C. Jipa-Murzea, and P. Godefroit. 2010. A partial titanosaur (Sauropoda, Dinosauria) skeleton from the Maastrichtian of Nalat-Vad, Hateg Basin, Romania. Neues Jahrbuch für Geologie und Paläontologie 258:297–324.
Curry Rogers, K. 2009. The postcranial osteology of Rapetosaurus krausei (Sauropoda: Titanosauria) from the Late Cretaceous of Madagascar. Journal of Vertebrate Paleontology 29:1046–1086.
D'Emic, M. D. 2013. Revision of the sauropod dinosaurs of the Lower Cretaceous Trinity Group, southern USA, with the description of a new genus. Journal of Systematic Palaeontology 11:707–726.
D'Emic, M. D., P. D. Mannion, P. Upchurch, R. B. J. Benson, Q. Pang, and C. Zhengwu. 2013. Osteology of Huabeisaurus allocotus (Sauropoda: Titanosauriformes) from the Upper Cretaceous of China. PloS ONE 8:e69375.
Dai, H., X.-F. Hu, C. Tan, X.-X. Ren, Q.-Y. Ma, G.-B. Wei, and H.-L. You. 2025. A new mamenchisaurid sauropod dinosaur from the upper Jurassic of Southwest China reveals new evolutionary evidence from East Asian eusauropods. Scientific Reports 15:43308.
Dal Sasso, C., G. Pierangelini, F. Famiani, A. Cau, and U. Nicosia. 2016. First sauropod bones from Italy offer new insights on the radiation of Titanosauria between Africa and Europe. Cretaceous Research 64:88–109.
Díez Díaz, V., X. Pereda-Suberbiola, and J. Luis Sanz. 2013. The axial skeleton of the titanosaur Lirainosaurus astibiae (Dinosauria: Sauropoda) from the latest Cretaceous of Spain. Cretaceous Research 43:145–160.
Díez Díaz, V., P. D. Mannion, Z. Csiki-Sava, and P. Upchurch. 2025. Revision of Romanian sauropod dinosaurs reveals high titanosaur diversity and body-size disparity on the latest Cretaceous Hateg Island, with implications for titanosaurian biogeography. Journal of Systematic Palaeontology 23:2441516.
Díez Díaz, V., G. Garcia, X. Pereda-Suberbiola, B. Jentgen-Ceschino, K. Stein, P. Godefroit, and X. Valentin. 2018. The titanosaurian dinosaur Atsinganosaurus velauciensis (Sauropoda) from the Upper Cretaceous of southern France: new material, phylogenetic affinities, and palaeobiogeographical implications. Cretaceous Research 91:429–456.
Díez Díaz, V., P. Mocho, A. Paramo, F. Escaso, F. Marcos-Fernandez, J. L. Sanz, and F. Ortega. 2016. A new titanosaur (Dinosauria, Sauropoda) from the Upper Cretaceous of Lo Hueco (Cuenca, Spain). Cretaceous Research 68:49–60.
Fanti, F., A. Cau, L. Cantelli, M. Hassine, and M. Auditore. 2015. New information on Tataouinea hannibalis from the Early Cretaceous of Tunisia and implications for the tempo and mode of rebbachisaurid sauropod evolution. PLoS ONE 10:e0123475.
Filippi, L. S., F. Bellardini, J. I. Carballido, A. H. Méndez, and A. C. Garrido. 2026. Yeneen houssayi gen. et sp. nov. and an overview of the sauropod titanosaurian diversity from Cerro Overo – La Invernada area (Bajo de la Carpa Formation, Santonian), North Patagonia, Argentina. Historical Biology DOI:10.1080/08912963.2025.2584707.
Foster, J. R., and M. J. Wedel. 2014. Haplocanthosaurus (Saurischia: Sauropoda) from the Lower Morrison Formation (Upper Jurassic) near Snowmass, Colorado. Volumina Jurassica 12:197–210.
Gallina, P. A., and S. Apesteguía. 2005. Cathartesaura anaerobica gen. et sp. nov., a new rebbachisaurid (Dinosauria, Sauropoda) from the Huincul Formation (Upper Cretaceous), Rio Negro, Argentina. Revista del Museo Argentino de Ciencias Naturales 7:153–166.
Gallina, P. A., and S. Apesteguía. 2015. Postcranial anatomy of Bonitasaura salgadoi (Sauropoda, Titanosauria) from the Late Cretaceous of Patagonia. Journal of Vertebrate Paleontology e924957.
Gallina, P. A., J. I. Canale, and J. L. Carballido. 2021. The earliest known titanosaur sauropod dinosaur. Ameghiniana 58:35–51.
Gallina, P. A., S. Apesteguía, A. Haluza, and J. I Canale. 2014. A diplodocid sauropod survivor from the Early Cretaceous of South America. PLoS ONE 9:e97128.
Garcia, R. A., and L. Salgado. 2013. The titanosaur sauropods from the late Campanian–early Maastrichtian Allen Formation of Salitral Moreno, Río Negro, Argentina. Acta Palaeontologica Polonica 58:269–284.
Gilmore, C. W. 1925. A nearly complete articulated skeleton of Camarasaurus, a saurischian dinosaur from the Dinosaur National Monument, Utah. Memoirs of the Carnegie Museum 10:347–384.
Gilmore, C. W. 1946. Reptilian fauna from the North Horn Formation of central Utah. United States Geological Survey Professional Paper 210:29–52.
Gomani, E. M. 2005. Sauropod dinosaurs from the Early Cretaceous of Malawi, Africa. Palaeontologia Electronica 8:1–37.
Gomez, K. L., J. L. Carballido, and D. Pol. 2021. The axial skeleton of Bagualia alba (Dinosauria: Eusauropoda) from the Early Jurassic of Patagonia. Palaeontologia Electronica 24:a37.
González Riga, B. J., and L. Ortiz David. 2014. A new titanosaur (Dinosauria, Sauropoda) from the Upper Cretaceous (Cerro Lisandro Formation) of Mendoza Province, Argentina. Ameghiniana 51:3–25.
González Riga, B. J., M. C. Lamanna, L. D. Ortiz David, J. O. Calvo, and J. P. Coria. 2016. A gigantic new dinosaur from Argentina and the evolution of the sauropod hind foot. Scientific Reports 6:19165.
González Riga, B. J., P. D. Mannion, S. F. Poropat, L. D. Ortiz David, and J. Pedro Coria. 2018. Osteology of the Late Cretaceous Argentinean sauropod dinosaur Mendozasaurus neguyelap: implications for basal titanosaur relationships. Zoological Journal of the Linnean Society 184: 136–181.
Gorscak, E., and P. M. O'Connor. 2019. A new African titanosaurian sauropod dinosaur from the middle Cretaceous Galula Formation (Mtuka Member), Rukwa Rift Basin, southwestern Tanzania. PLoS ONE 14:e0211412.
Gorscak E, P. M. O’Connor, N, J, Stevens, and E. M. Roberts. 2014. The basal titanosaurian Rukwatitan bisepultus (Dinosauria, Sauropoda) from the middle Cretaceous Galula Formation, Rukwa Rift Basin, southwestern Tanzania. Journal of Vertebrate Paleontology 34:1133–1154.
Han, F. L. Yang, F. Lou, C. Sullivan, X. Xu, W. Qiu, H. Liu, J. Yu, R. Wu, Y. Ke, M. Xu, J. Hu, and P. Lu. 2024. A new titanosaurian sauropod, Gandititan cavocaudatus gen. et sp. nov., from the Late Cretaceous of southern China. Journal of Systematic Palaeontology 22:2293038.
Harris, J. D. 2006. The axial skeleton of the dinosaur Suuwassea emilieae (Sauropoda: Flagellicaudata) from the Upper Jurassic Morrison Formation of Montana, USA. Paleontology 49:1091–1121.
Hatcher, J. B.1903. Osteology of Haplocanthosaurus, with a description of a new species, and remarks on the probable habits of the Sauropoda, and the age and origin of Atlantosaurus beds. Memoirs of the Carnegie Museum 2:1–72.
He, X., C. Wang, S. Liu, Z. Fengyun, L. Tuqiang, C. Kaiji and D. Bing. 1998. A new species of sauropod from the Early Jurassic of Gongxian County, Sichuan. Acta Geologica Sichuan 18:1–6.
Hechenleitner, E. M., L. Leuzinger, A. G. Martinelli, S. Rocher, L. E. Fiorelli, J. R. A. Taborda, and L. Salgado. 2020. Two Late Cretaceous sauropods reveal titanosaurian dispersal across South America. Communications Biology 3:622.
Hocknull, S. A., M. Wilkinosn, R. A. Lawrence, V. Konstantinov, S. Mackenzie, and R. Mackenzie. 2021. A new giant sauropod, Australotitan cooperensis gen. et sp. nov., from the mid-Cretaceous of Australia. PeerJ 9:e11317.
Holwerda F. M., O. W. M. Rauhut, and D. Pol. 2021. Osteological revision of the holotype of the Middle Jurassic sauropod dinosaur Patagosaurus fariasi Bonaparte, 1979 (Sauropoda: Cetiosauridae). Geodiversitas 43:575–643.
Ibiricu, L. M., G. A. Casal, M. C. Lamanna, R. D. Martínez, J. D. Harris, and K. J. Lacovara. 2012. The southernmost records of Rebbachisauridae (Sauropoda: Diplodocoidea), from early Late Cretaceous deposits in central Patagonia. Cretaceous Research 34:220–232.
Jiang, S., F. Li, G.-Z. Peng, and Y. Ye. 2011. A new species of Omeisaurus from the Middle Jurassic of Zigong, Sichuan. Vertebrata PalAsiatica 49:185–194.
Kellner, A. W. A., and S. A. K. Azevedo. 1999. A new sauropod dinosaur (Titanosauria) from the Late Cretaceous of Brazil. In Tomiada, Y., T. H. Rich, and P. Vickers-Rich (Eds.), Proceedings of the Second Gondwanan Dinosaur Symposium. Tokyo National Science Museum Monograph 15:111–142.
Kellner, A. W. A., D. D. A. Campos, and M. N. F. Trotta. 2005. Description of a titanosaurid caudal series from the Bauru Group, Late Cretaceous of Brazil. Arquivos do Museu Nacional 63:529–564.
Lacovara, K. J., M. C. Lamanna, L. M. Ibiricu, J. C. Poole, E. R. Schroeter, P. V. Ullmann, K. K. Voegele, Z. M. Boles, A. M. Carter, E. K. Fowler, V. M. Egerton, A. E. Moyer, C. L. Coughenour, J. P. Schein, J. D. Harris, R. D. Martínez, and F. E. Novas. 2014. A gigantic, exceptionally complete titanosaurian sauropod dinosaur from southern Patagonia, Argentina. Scientific Reports 4:6196.
Le Loeuff, J. 2005. Osteology of Ampelosaurus atacis (Titanosauria) from southern France, pp. 115–137. In: Tidwell, V., and K. Carpenter (Eds.), Thunder-Lizards: The Sauropodomorph Dinosaurs. Indiana University Press, Bloomington, Indiana.
Le Loeuff, J., S. Suteethorn, and E. Buffetaut. 2013. A new sauropod dinosaur from the Albian of Le Havre (Normandy, France). ORYCTOS 10:23–30.
Lerzo, L. N., P. A. Gallina, J. I. Canale, A. Otero, J. L. Carballido, S. Apesteguía, and P. J. Makovicky. 2025. The last of the oldies: a basal rebbachisaurid (Sauropoda, Diplodocoidea) from the early Late Cretaceous (Cenomanian–Turonian) of Patagonia, Argentina. Historical Biology 37:208–233.
Lü., J., Y. Azuma, R. Chen, W. Zheng, and X. Jin. 2008. A new titanosauriform sauropod from the early Late Cretaceous of Dongyang, Zhejiang Province. Acta Geologica Sinica 82:225–235.
Lü., J, L. Xu, X. Jiang, S. Jia S, M. Li, C. Yuan, X. Zhang, and Q. Ji. 2009. A preliminary report on the new dinosaurian fauna from the Cretaceous of the Ruyang Basin, Henan Province of Central China. Journal of the Paleontological Society of Korea 25:43–56.
Lü, J., L. Xu, H. Pu, X. Zhang, Y. Zhang, S. Jia, H. Chang, J. Zhang, and X. Wei. 2013. A new sauropod dinosaur (Dinosauria, Sauropoda) from the late Early Cretaceous of the Ruyang Basin (central China). Cretaceous Research 44:202–213.
Lull, R. S. 1919. The sauropod dinosaur Barosaurus Marsh. Memoirs of the Connecticut Academy of Arts and Sciences 6:1–42.
Mannion, P. D., and J. O Calvo. 2011. Anatomy of the basal titanosaur (Dinosauria, Sauropoda) Andesaurus delgadoi from the mid-Cretaceous (Albian–Early Cenomanian) Río Limay Formation, Neuquén Province, Argentina: implications for titanosaur systematics. Zoological Journal of the Linnean Society 163: 155–181.
Mannion, P. D. 2010. A revision of the sauropod dinosaur genus 'Bothriospondylus' with a redescription of the type material of the Middle Jurassic form 'B. madagascariensis'. Palaeontology 53:277–296.
Mannion, P. D., and A. J. Moore. 2025. Critical reappraisal of a putative dicraeosaurid sauropod dinosaur from the Middle Jurassic of Gondwana and a revised view of diplodocoid evolutionary relationships and biogeography. Journal of Systematic Palaeontology 23:2550760.
Mannion, P. D., R. Allain, and O. Moine. 2017. The earliest known titanosauriform sauropod dinosaur and the evolution of Brachiosauridae. PeerJ 5:e3217.
Mannion, P. D., P. Upchurch, R. N. Barnes, and O. Mateus. 2013. Osteology of the Late Jurassic Portuguese sauropod dinosaur Lusotitan atalaiensis (Macronaria) and the evolutionary history of basal titanosauriforms. Zoological Journal of the Linnean Society 168:98–206.
Mannion, P. D., P. Upchurch, D. Schwarz, and O. Wings. 2019. Taxonomic affinities of the putative titanosaurs from the Late Jurassic Tendaguru Formation of Tanzania: phylogenetic and biogeographic implications for eusauropod dinosaur evolution. Zoological Journal of the Linnean Society 185:784–909.
McIntosh, J. S., C. A. Miles, K. C. Cloward, and J. R. and Parker. 1996. A new nearly complete skeleton of Camarasaurus. Bulletin of Gunma Museum of Natural History 1:1–87.
Melstrom, K. M., M. D. D’Emic, D. Chure, and J. A. Wilson. 2016. A juvenile sauropod dinosaur from the Late Jurassic of Utah, U.S.A., presents further evidence of an avian style air sac system. Journal of Vertebrate Paleontology e1111898.
Mo, J. 2013. Topics in Chinese Dinosaur Paleontology: Bellusaurus sui. Zhengzhou: Henan Science and Technology Press, 231.
Mo, J., F. Ma, Y. Yu, and X. Xu. 2023. A new titanosauriform sauropod with an unusual tail from the Lower Cretaceous of northeastern China. Cretaceous Research 144:105449.
Mocho, P., R. Royo-Torres, and F. Ortega. 2014. Phylogenetic reassessment of Lourinhasaurus alenquerensis, a basal Macronaria (Sauropoda) from the Upper Jurassic of Portugal. Zoological Journal of the Linnean Society 170:875–916.
Mocho, P., A. Perez-Garcia, M. Martin Jimenez, and F. Ortega. 2019a. New remains from the Spanish Cenomanian shed light on the Gondwanan origin of European Early Cretaceous titanosaurs. Cretaceous Research 95:164–190.
Mocho, P., R. Royo-Torres, and F. Ortega. 2019b. A new macronarian sauropod from the Upper Jurassic of Portugal. Journal of Vertebrate Paleontology e1578782.
Mocho, P., F. Escaso, F. Marcos-Fernández, A. Páramo, J. L. Sanz, D. Vidal, and F. Ortega. 2024b. A Spanish saltasauroid titanosaur reveals Europe as a melting pot of endemic and immigrant sauropods in the Late Cretaceous. Communications Biology 7:1016.
Mocho, P., F. Escaso, J. M. Gasulla, A. Galobart, B. Poza, A. Santos-Cubedo, J. L. Sanz, and F. Ortega. 2024a. New sauropod dinosaur from the Lower Cretaceous of Morella (Spain) provides new insights on the evolutionary history of Iberian somphospondylan titanosauriforms Zoological Journal of the Linnean Society 201:214–268.
Navarro, B. A., A. M. Ghilardi, T. Aureliano, V. Díez Díaz, K. L. N. Bandeira, A. G. S. Cattaruzzi, F. V. Iori, A. M. Martine, A. B. Carvalho, L. E. Anelli, M. A. Fernandes, and H. Zaher. 2022. A new nanoid titanosaur (Dinosauria: Sauropoda) from the Upper Cretaceous of Brazil. Ameghiniana 59:317–354.
Novas, F. E., F. L. Agnolin, S. Rozadilla, A. M. Aranciaga-Rolando, F. Brisson-Egli, M. J. Motta, M. Cerroni, M. D. Ezcurra, A. G, Martinelli, J. S. D'Angelo, G. Alvarez Herrera, A. R. Gentil, S. Bogan, N. R. Chimento, J. A. García Marsa, G. Lo Coco, S. E. Miquel, F. F. Brito, E. I. Vera, V. S. Perez Loinaze, M. S. Fernandez, and L. Salgado. 2019. Paleontological discoveries in the Chorrillo Form…
Osborn, H. F., and C. C. Mook. 1921. Camarasaurus, Amphicoelias, and other sauropods of Cope. Memoirs of the American Museum of Natural History 3:247–387.
Ouyang, H., and Y. Ye. 2002. The first mamenchisaurian skeleton with complete skull: Mamenchisaurus youngi. Chengdu: Sichuan Science and Technology Press.
Pérez Moreno, A., J. L. Carballido, A. Otero, and L. Salgado. 2026. Osteological reassessment of Muyelensaurus pecheni (Dinosauria: Sauropoda): Systematics and its phylogenetic implications for the clade Rinconsauria. Historical Biology doi.org/10.1080/08912963.2025.2585363
Pérez Moreno, A., J. L. Carballido, A. Otero, L. Salgado, and J. O. Calvo. 2022. The axial skeleton of Rinconsaurus caudamirus (Sauropoda: Titanosauria) from the Late Cretaceous of Patagonia, Argentina. Ameghiniana 59: 1–46.
Pérez-Pueyo, M., M. Moreno-Azanza, J. L. Barco, and J. I. Canudo. 2019. New contributions to the phylogenetic position of the sauropod Galvesaurus herreroi from the late Kimmeridgian-early Tithonian (Jurassic) of Teruel (Spain). Boletín Geológico y Minero 130:375–392.
Pi, L., Y. Ouyang, and Y. Ye. 1996. A new species of sauropod from Zigong, Sichuan, Mamenchisaurus youngi. 30th International Geological Congress, Papers on Geosciences. Beijing, China.
Poropat, S. F., P. D. Mannion, S. L. Rigby, R. J. Duncan, A. H. Pentland, J. J. Bevitt, T. Sloan, and D. A. Elliott. 2023. A nearly complete skull of the sauropod dinosaur Diamantinasaurus matildae from the Upper Cretaceous Winton Formation of Australia and implications for the early evolution of titanosaurs. Royal Society Open Science 10:221618.
Poropat, S. F., P. D. Mannion, P. Upchurch, T. R. Tischler, T. Sloan, G. H. K. Sinapius, J. A. Elliott, and D. A. Elliott. 2020. Osteology of the wide-hipped titanosaurian sauropod dinosaur Savannasaurus elliottorum from the Upper Cretaceous Winton Formation of Queensland, Australia. Journal of Vertebrate Paleontology e1786836.
Poropat, S. F., P. D. Mannion, P. Upchurch, S. A. Hocknull, B. P. Kear, M. Kundrát, T. R. Tischler, T. Sloan, G. H. K. Sinapius, J. A. Elliott, and D. A. Elliott. 2016. New Australian sauropods shed light on Cretaceous dinosaur palaeobiogeography. Scientific Reports 6:34467.
Raath, M. A. 1972. Fossil vertebrate studies in Rhodesia: a new dinosaur (Reptilia: Saurischia) from near the Trias-Jurassic boundary. Arnoldia 5:1−37.
Ren, X.-X., S. Jiang, X.-R. Wang, G.-Z. Peng, Y. Ye, L. King, and H.-L. You. 2022. Osteology of Dashanpusaurus dongi (Sauropoda: Macronaria) and new evolutionary evidence from Middle Jurassic Chinese sauropods. Journal of Systematic Palaeontology 20:2132886.
Riggs, E. S. 1903. Structure and relationships of opisthocoelian dinosaurs. Part I, Apatosaurus Marsh. Field Columbian Museum, Geological Series 2 4:165–196.
Riggs, E. S. 1904. Structure and relationships of opisthocoelian dinosaurs. Part II, the Brachiosauridae. Field Columbian Museum, Geological Series 2 2:229–247.
Royo-Torres, R., A. Cobo, P. Mocho, and L. Alcala. 2021. Origin and evolution of turiasaur dinosaurs set by means of a new ‘rosetta’ specimen from Spain. Zoological Journal of the Linnean Society 191:201–227.
Royo-Torres, R., C. Fuentes, M. Meijide, F. Meijide-Fuentes, and M. Meijide-Fuentes. 2017b. A new Brachiosauridae sauropod dinosaur from the Lower Cretaceous of Europe (Soria Province, Spain). Cretaceous Research 80:38–55.
Royo-Torres, R., P. Upchurch, J. I. Kirkland, D. D. DeBlieux, J. R. Foster, A. Cobos, and L. Alcala. 2017a. Descendants of the Jurassic turiasaurs from Iberia found refuge in the Early Cretaceous of western USA. Scientific Reports 7:14311.
Royo-Torres, R., P. Upchurch, P. D. Mannion, R. Mas, A. Cobos, F. Gascó, L. Alcalá, and J. Luis Sanz. 2014. The anatomy, phylogenetic relationships, and stratigraphic position of the Tithonian–Berriasian Spanish sauropod dinosaur Aragosaurus ischiaticus. Zoological Journal of the Linnean Society 171:623–655.
Saegusa, H., and T. Ikeda. 2014. A new titanosauriform sauropod (Dinosauria: Saurischia) from the Lower Cretaceous of Hyogo, Japan. Zootaxa 3848:1–66.
Salgado, L., and J. F. Bonaparte. 1991. Un nuevo saurópodo Dicraeosauridae Amargasaurus cazaui gen. et sp. nov., de la Formación La Amarga, Neocomiano de la provincia del Neuquén, Argentina. Ameghiniana 28:333–346.
Santucci, R. M., and R. J. Bertini. 2006. A new titanosaur from western São Paulo state, Upper Cretaceous Bauru Group, south-east Brazil. Palaeontology 49:59–66.
Schwarz, D., T. Ikejiri, B. H. Breithaupt, P. M. Sander, and N. Klein. 2007. A nearly complete skeleton of an early juvenile diplodocid (Dinosauria: Sauropoda) from the Lower Morrison Formation (Late Jurassic) of north central Wyoming and its implications for early ontogeny and pneumaticity in sauropods. Historical Biology 19:225–253.
Sekiya, T. 2011. Re-examination of Chuanjiesaurus anaensis (Dinosauria: Sauropoda) from the Middle Jurassic Chuanjie Formation, Lufeng County, Yunnan Province, Southwest China. Memoir of the Fukui Prefectural Dinosaur Museum 10:1–54.
Sereno, P. C., J. A. Wilson, L. M. Witmer, J. A. Whitlock, A. Maga, O, Ide, and T. A. Rowe. 2007. Structural extremes in a Cretaceous dinosaur. PLoS ONE 11:e1230.
Silva Junior, J. C. G., T. S. Marinho, A. G. Martinelli, and M. C. Langer. 2019. Osteology and systematics of Uberabatitan ribeiroi (Dinosauria; Sauropoda): a Late Cretaceous titanosaur from Minas Gerais, Brazil. Zootaxa 4577:401–438.
Silva Junior, J. C. G., A. G. Martinelli, L. C. B. Ribeiro, and T. S. Marinho. 2017. Description of a juvenile titanosaurian dinosaur from the Upper Cretaceous of Brazil. Cretaceous Research 76:19–27.
Suteethorn, S., J. Le Loeuff, E. Buffetaut, and V. Suteethorn. 2010. Description of topotypes of Phuwiangosaurus sirindhornae, a sauropod from the Sao Khua Formation (Early Cretaceous) of Thailand, and their phylogenetic implications. Neues Jahrbuch fur Geologie und Palaontologie-Abhandlungen 256:109–121.
Suteethorn, S., J. Le Loeuff, E. Buffetaut, V. Suteethorn, C. Talubmook, and C. Chonglakmani. 2009. A new skeleton of Phuwiangosaurus sirindhornae (Dinosauria, Sauropoda) from NE Thailand. Geological Society of London Special Publications 315:189–215.
Tan, C., M. Xiao, H. Dai, X.-F. Hu, N. Li, Q.-Y. Ma, Z.-Y. Wei, H.-D. Yu, C. Xiong, G.-Z. Peng, S. J., X.-X. Ren, and H.-L. You. 2020. A new species of Omeisaurus (Dinosauria: Sauropoda) from the Middle Jurassic of Yunyang, Chongqing, China. Historical Biology 33:1817–1829.
Tidwell, V., K. Carpenter, and W. Brooks. 1999. New sauropod from the Lower Cretaceous of Utah, USA. Oryctos 2:21–37.
Tidwell, V., K. Carpenter, and S. Meyer. 2001. A new titanosauriform (Sauropoda) from the Poison Strip Member of the Cedar Mountain Formation (Lower Cretaceous), Utah, pp. 137–165. In: Tanke, D., and K. Carpenter (Eds.), Mesozoic Vertebrate Life. Indiana University Press, Bloomington, Indiana.
Torcida Fernández-Baldor, F., J. I. Canudo, P. Huerta, M. Moreno-Azanza, and D. Montero. 2017. Europatitan eastwoodi, a new sauropod from the Lower Cretaceous of Iberia in the initial radiation of somphospondylans in Laurasia. PeerJ 5:e3409.
Torcida Fernández-Baldor, F., J. I. Canudo, P. Huerta, D. Montero, X. Pereda Suberbiola, and L. Salgado. 2011. Demandasaurus darwini, a new rebbachisaurid sauropod from the Early Cretaceous of the Iberian Peninsula. Acta Palaeontologica Polonica 56: 535–552.
Tyoski, R. S., and A. R. Fiorillo. 2017. An articulated cervical series of Alamosaurus sanjuanensis Gilmore, 1922 (Dinosauria, Sauropoda) from Texas: new perspective on the relationships of North America’s last giant sauropod. Journal of Systematic Palaeontology 15:339–364.
Upchurch, P., T. Yukimitsu, and P. M. Barrett. 2004. A new specimen of Apatosaurus ajax (Sauropoda: Diplodocidae) from the Morrison Formation (Upper Jurassic) of Wyoming, USA. National Science Museum Monographs 26:1−108.
van der Linden, T. T. P., E. Tschopp, R. B. Sookias, J. J.W. Wallaard, F. M. Holwerda, and A. S. Schulp. 2024. A new diplodocine sauropod from the Morrison Formation, Wyoming, USA. Palaeontologia Electronica 27:a49.
Vidal, D., P. Mocho, A. Aberasturi, J. L. Sanz, and F. Ortega. 2020. High browsing skeletal adaptations in Spinophorosaurus reveal an evolutionary innovation in sauropod dinosaurs. Scientific Reports 10:6638.
van der Linden, T. T. P., D. R. Wilhite, G. T. Bivens, D. C. Woodruff, R. J. Hunter, T. Stecko, and B. D. Curtice. 2026. A case report of a pathology in the ‘whip’ of a flagellicaudatan sauropod. The Science of Nature 113:23.
Wang, X., K. L. N. Bandeira, R. Qiu, S. Jiang, X. Cheng, Y. Ma, and A. W. A. Kellner. 2021. The first dinosaurs from the Early Cretaceous Hami Pterosaur Fauna, China. Scientific Reports 11:14962.
Wedel, M. J. 2009. Evidence for bird-like air sacs in saurischian dinosaurs. Journal of Experimental Zoology 311:611–628.
Wedel, M. J., and M. P. Taylor. 2013. Caudal pneumaticity and pneumatic hiatuses in the sauropod dinosaurs Giraffatitan and Apatosaurus. PLoS ONE 8:e78213.
Wedel, M., J. Atterholt, A. C. Dooley Jr, S. Farooq, J. Macalino, T. K. Nalley, G. Wisser, and J. Yasmer. 2021. Expanded neural canals in the caudal vertebrae of a specimen of Haplocanthosaurus. Academia Letters 911.
Windholz, G. J., R. A. Coria, and V. L. Zurriaguz. 2020. Vertebral pneumatic structures in the Early Cretaceous sauropod dinosaur Pilmatueia faundezi from northwestern Patagonia, Argentina. Lethaia 53:369–381.
Windholz, G. J., J. D. Porfiri, D. Dos Santos, F. Bellardini, and M. J. Wedel. 2024. A well-preserved vertebra provides new insights into rebbachisaurid sauropod caudal anatomical and pneumatic features. Acta Palaeontologica Polonica 69:39–47.
Xu, X., X. Zhang, Q. Tan, X. Zhao, and L. Tan. 2006. A new titanosaurian sauropod from Late Cretaceous of Nei Mongol, China. Acta Geologica Sinica 80: 20–26.
Young, C. C., and X. Zhao. 1972. Mamenchisaurus hochuanensis, sp. nov. Memoirs of the Institute of Vertebrate Paleontology and Paleoanthropology 8:10–30.
Zhang, X., J. Lu, L. Xu, J. Li, L. Yang, W. Hu, S. Jia, Q. Ji, and C. Zhang. 2009. A new sauropod dinosaur from the Late Cretaceous Gaogou Formation of Nanyang, Henan Province. Acta Geologica Sinica 83:212–221.
Zurriaguz, V. 2025. Variation in the postcranial pneumaticity in derived titanosaurs (Dinosauria: Sauropoda). Historical Biology 37:1465–1479.
Zurriaguz, V., and I. A. Cerda. 2017. Caudal pneumaticity in derived titanosaurs (Dinosauria: Sauropoda). Cretaceous Research 73:14–24.
Zurriaguz, V., A. Martinelli, G. W. Rougier, and M. D. Ezcurra. 2017. A saltasaurine titanosaur (Sauropoda: Titanosauriformes) from the Angostura Colorada Formation (Upper Campanian, Cretaceous) of northwestern Patagonia, Argentina. Cretaceous Research 75:101–114.

## Sheet: MorphoSource data
Media ID	Object represented	Object taxonomy	Object element	Media link
857582	oumnh:pal:J.13751	Cetiosaurus glymptonensis	Middle caudal centrum	https://www.morphosource.org/concern/media/000857582
857653	oumnh:pal:J.50308	Cetiosaurus sp.	Anterior caudal centrum	https://www.morphosource.org/concern/media/000857653
857658	zmb:MB R:MB.R.2091.27	Wamweracaudia keranjei	Anterior caudal vertebra	https://www.morphosource.org/concern/media/000857658
857662	zmb:MB R:MB.R.2091.19	Wamweracaudia keranjei	Middle caudal vertebra	https://www.morphosource.org/concern/media/000857662
857666	zmb:MB R:MB.R.2091.16	Wamweracaudia keranjei	Middle caudal vertebra	https://www.morphosource.org/concern/media/000857666
857673	zmb:MB R:MB.R.3683	Dicraeosaurus sattleri	Caudal vertebra 3	https://www.morphosource.org/concern/media/000857673
857677	zmb:MB R:MB.R.5000.1	Giraffatitan brancai	Caudal vertebra 2	https://www.morphosource.org/concern/media/000857677
857681	zmb:MB R:MB.R.5000.6	Giraffatitan brancai	Caudal vertebra 7	https://www.morphosource.org/concern/media/000857681
857685	zmb:MB R:MB.R.5000.14	Giraffatitan brancai	Caudal vertebra 15	https://www.morphosource.org/concern/media/000857685
857689	zmb:MB R:MB.R.5000.18	Giraffatitan brancai	Caudal vertebra 19	https://www.morphosource.org/concern/media/000857689
857693	zmb:MB R:MB.R.5000.23	Giraffatitan brancai	Caudal vertebra 24	https://www.morphosource.org/concern/media/000857693
857697	zmb:MB R:MB.R.2956.1	Tornieria africana	Anterior caudal vertebra	https://www.morphosource.org/concern/media/000857697
857701	zmb:MB R:MB.R.2956.4	Tornieria africana	Middle caudal vertebra	https://www.morphosource.org/concern/media/000857701
857705	zmb:MB R:MB.R.2956.5	Tornieria africana	Middle caudal vertebra	https://www.morphosource.org/concern/media/000857705
857709	zmb:MB R:MB.R.2956.6	Tornieria africana	Middle caudal vertebra	https://www.morphosource.org/concern/media/000857709
857713	zmb:MB R:MB.R.2956.12	Tornieria africana	Posterior caudal vertebra	https://www.morphosource.org/concern/media/000857713
857717	zmb:MB R:MB.R.2956.14	Tornieria africana	Posterior caudal vertebra	https://www.morphosource.org/concern/media/000857717
857721	zmb:MB R:MB.R.2956.19	Tornieria africana	Posterior caudal vertebra	https://www.morphosource.org/concern/media/000857721
